# Supplementary material for: An EMT–Driven Alternative Splicing Program Occurs in Human Breast Cancer and Modulates Cellular Phenotype
Source: PLoS Genet. 2011 Aug 18;7(8):e1002218. doi: 10.1371/journal.pgen.1002218 (PMC3158048; doi:10.1371/journal.pgen.1002218)
Supplement: Table S3 — The 5-mers enriched in foreground set over background set of unchanged exons in 250 nt flanking intronic sequences of skipped exons and upstream and downstream exons (FDR<0.05, ΔΨ<−0.1). Annotation details: [] are the two flanking exons, <> is the skipped exon: [inUFSeq] I5 ----- I3 < inMFSeq > I5 ------ I3 [inDFSeq]. Column 1 (Exon) indicates a reference exon of the intronic element analyzed. Column 2 (Element) indicates intronic element analyzed: I5- 5′ sequence of the intron, I3- 3′ sequence of the intron. Column 3 (p-value) - the hypergeometric p-value of the 5mer frequency in foreground over that of the background. Column 4 (FDR) - B-H multiple comparison FDR of the p-value. Column 5 (background rate) - the density of the 5mer in the background (set of unchanged SE events). Column 6 (expected frequency) - the expected count of the 5mer in the foreground given the background rate. Column 7 (foreground rate) - the density of the 5mer in the foreground (set of changed SE events). Column 8 (foreground frequency) - the count of the 5mer in the foreground. Column 8 (word) demonstrates the sequence of the 5mer. (XLS) [file pgen.1002218.s014.xls]

## Sheet: Sheet1
Exon	Element	p-value	FDR	background rate	expected freq	foreground rate	foreground freq	word
inDFSeq	I3	3.22e-06	0.00329109	0.00175271	97	0.00243107	135	CUUUC
inDFSeq	I3	4.51e-05	0.0230923	0.00214287	118	0.00279123	155	CUGCC
inMFSeq	I3	8.86e-09	9.08e-06	0.00207539	113	0.00321004	176	CUCUC
inMFSeq	I3	5.32e-08	2.73e-05	0.00283303	155	0.00406726	223	UCUCU
inMFSeq	I3	6.43e-05	0.021938	0.00180733	99	0.00251696	138	UCUUC
inMFSeq	I3	6.78e-05	0.0173448	0.00115833	63	0.00173269	95	UGCAU
inMFSeq	I3	0.000167073	0.0342165	0.000479697	26	0.000838987	46	ACAAC
inMFSeq	I3	0.000208215	0.0355353	0.000595388	32	0.000984898	54	CAACU
inMFSeq	I3	0.000576154	0.0842831	0.00158864	87	0.00215219	118	CCCCC
inUFSeq	I5	3.32e-06	0.00339913	0.00311114	170	0.0041767	229	CGGGG
inUFSeq	I5	4.05e-05	0.0207318	0.00214085	117	0.00291822	160	GGGGU
