# Supplementary material for: An EMT–Driven Alternative Splicing Program Occurs in Human Breast Cancer and Modulates Cellular Phenotype
Source: PLoS Genet. 2011 Aug 18;7(8):e1002218. doi: 10.1371/journal.pgen.1002218 (PMC3158048; doi:10.1371/journal.pgen.1002218)
Supplement: Table S4 — Expression levels of RNA-binding proteins. Column1 - The Gene symbol. Column 2 - the RPKM value of the gene in the epithelial (pre-EMT) sample. Column 3 - the RPKM value of the gene in mesenchymal sample. Column 4 (Ratio) - the ratio of RPKM values (Mes/Epi). (XLS) [file pgen.1002218.s015.xls]

## Sheet: Sheet1
GeneID	Epithelial.RPKM	Mesenchymal.RPKM	Ratio
BICC1	5.15079	15.4809	3.00554
OAS2	0.372329	0.846813	2.27437
ANG	1.2608	4.08501	3.24
RNASE4	0.465811	5.64911	12.1275
SNRPN	28.0353	58.0025	2.06891
MEX3B	0.409515	1.80584	4.40971
CPEB1	0.12589	0.345036	2.74078
RPL23A	124.191	264.13	2.1268
RPL38	275.486	565.709	2.0535
APLP1	1.0259	7.93789	7.7375
APOBEC3B	2.08211	6.72124	3.22809
MOV10L1	0.0275578	0.152454	5.53216
SNRPG	22.0962	50.1117	2.26789
EIF4E3	0.68697	1.41223	2.05574
ZMAT3	5.22947	23.4144	4.4774
RPL35A	294.866	607.262	2.05945
TLR3	0.274999	4.02885	14.6504
LSM1	19.3473	40.5269	2.09471
KIN	3.81984	4.53027	1.18598
PRPF18	7.63159	9.26511	1.21405
CSTF2T	8.40415	10.391	1.23642
DDX50	15.4235	16.378	1.06189
ASCC1	12.5312	17.5476	1.40031
PDCD4	22.527	35.8772	1.59264
NANOS1	1.57846	1.7799	1.12762
CARS	34.0922	46.7523	1.37135
TRIM21	10.0106	11.7963	1.17838
RPL27A	18.8016	27.9427	1.48619
PSMA1	79.9368	82.2537	1.02898
RPS13	398.355	644.109	1.61692
CSTF3	18.3605	27.0433	1.47291
CLP1	6.65709	6.7345	1.01163
POLR2G	51.7334	67.394	1.30272
RBM4B	4.46442	5.59973	1.2543
CWC15	10.7925	16.7865	1.55539
ALKBH8	3.62084	4.16283	1.14969
RBM7	7.75266	10.7848	1.39111
DDX6	19.0632	24.853	1.30372
RPS25	525.276	887.606	1.68979
MAGOHB	2.12437	2.7471	1.29313
STRAP	90.3873	96.1181	1.0634
ZCRB1	5.56207	7.76156	1.39544
RPS26	12.8937	15.1384	1.17409
SNRPF	51.269	54.5965	1.0649
RPL6	556.422	609.355	1.09513
EXOSC8	29.5621	39.3752	1.33195
DIS3	8.13023	8.64651	1.0635
SRP54	23.4486	27.7609	1.18391
PSMA6	63.2443	112.671	1.78152
EIF2S1	21.6546	26.4087	1.21954
C14orf156	75.5324	118.33	1.56661
SNW1	27.9602	29.1169	1.04137
ZC3H14	7.60189	9.82801	1.29284
BTBD6	24.129	26.1271	1.0828
SRP14	44.9817	77.9524	1.73298
SNUPN	13.721	15.3097	1.11578
BTBD1	18.9912	22.3224	1.17541
PARN	15.4216	21.7697	1.41164
KIAA0430	5.68317	6.96559	1.22565
CD2BP2	35.5921	36.8677	1.03584
POLR2C	36.1447	49.7402	1.37614
NIP7	19.1254	19.9995	1.0457
DDX19B	12.1904	13.0685	1.07204
RPL26	397.357	662.526	1.66733
PTRF	323.875	556.913	1.71953
SPOP	13.1174	18.3992	1.40265
MSI2	17.5331	21.3137	1.21562
DDX5	105.596	119.243	1.12923
TXNL4A	37.6084	38.5678	1.02551
CIRBP	29.138	29.6291	1.01686
RPS15	343.669	348.526	1.01413
POP4	21.6072	22.2365	1.02912
RPS19	449.519	674.728	1.501
SNRPD2	139.637	167.157	1.19708
RPS11	708.897	1127.8	1.59093
RPL11	761.135	937.496	1.23171
SYF2	7.22356	11.3536	1.57175
ZCCHC17	26.0938	34.9652	1.33998
YARS	76.168	82.0253	1.0769
SF3A3	34.4442	37.4255	1.08656
RRAGC	10.8693	14.7259	1.35482
CRYZ	6.62993	7.49779	1.1309
RPL5	543.918	571.074	1.04993
RTCD1	18.345	19.3364	1.05404
SARS	110.085	163.032	1.48097
DDX20	5.77755	7.2182	1.24935
BCAS2	16.9805	22.1585	1.30494
CSDE1	120.322	166.174	1.38107
PRPF3	13.8046	14.4713	1.04829
SCNM1	12.3909	15.5971	1.25875
ILF2	102.478	119.866	1.16967
RNASEL	2.05622	3.55606	1.72942
TSEN15	11.9604	15.0963	1.2622
SNRPE	6.47165	8.95085	1.38309
EPRS	50.709	66.1777	1.30505
RBM34	17.9513	19.4245	1.08207
SNRPB2	22.8687	30.2431	1.32247
EIF2S2	31.5541	45.6068	1.44535
SFRS6	19.7424	19.885	1.00722
MRPS6	35.9241	47.3462	1.31795
U2AF1	80.8131	82.7493	1.02396
TFIP11	18.9425	20.984	1.10777
ZMAT5	9.75517	13.8003	1.41467
RBM9	23.8535	28.4971	1.19467
DDX17	31.4608	32.4882	1.03266
CPSF3	29.6618	31.1929	1.05162
DDX1	43.6949	52.9772	1.21244
SF3B14	35.0328	46.8472	1.33724
HNRPLL	17.5419	18.0424	1.02853
GEMIN6	14.9537	18.5677	1.24168
DUSP11	20.3138	22.2027	1.09298
RPL31	468.086	934.295	1.99599
MKI67IP	13.4532	16.3045	1.21194
TSN	20.7583	23.3143	1.12313
SF3B1	59.2874	70.7832	1.1939
PPIL3	5.78678	9.57904	1.65533
EIF4E2	45.1253	69.8217	1.54729
LRRFIP1	49.5493	55.4172	1.11843
HDLBP	147.394	189.803	1.28772
LSM3	39.5308	47.2674	1.19571
RBMS3	1.77117	3.51777	1.98613
MLH1	20.6113	21.7584	1.05565
RPP14	6.00355	6.13142	1.0213
THOC7	33.8075	46.0852	1.36316
PPP4R2	29.2527	30.3606	1.03787
RPL24	393.55	734.665	1.86677
DZIP3	1.93852	2.67713	1.38102
NUDT16	10.5482	17.5478	1.66359
MBNL1	19.5038	21.5465	1.10473
EIF4A2	65.9171	72.6699	1.10244
NCBP2	27.6348	33.71	1.21984
FYTTD1	16.9677	23.4414	1.38153
CPEB2	1.317	1.42846	1.08463
GRSF1	15.7635	16.1758	1.02616
G3BP2	43.1611	51.7874	1.19986
MRPL1	9.01943	10.8305	1.20079
SCYE1	17.8585	18.8491	1.05547
RPL34	63.6549	115.761	1.81858
NOLA1	30.5474	31.1961	1.02124
PLRG1	31.491	42.6231	1.3535
DDX60L	1.95698	2.3057	1.17819
FRG1	16.1713	20.8796	1.29115
ZFR	24.2693	29.6016	1.21971
RPL37	87.5482	152.673	1.74387
PAIP1	16.7908	17.6417	1.05068
PTCD2	5.14441	5.55111	1.07906
SRP19	21.1362	34.4684	1.63078
MATR3	64.2516	70.7122	1.10055
RPS14	714.575	955.5	1.33716
RBM22	14.2233	14.951	1.05116
SLU7	6.12201	7.15814	1.16925
CPEB4	1.40439	1.62336	1.15592
RPS18	1703.81	1923.27	1.1288
SFRS3	75.2506	78.8477	1.0478
PPIL1	16.0396	18.4053	1.14749
PPIL4	7.39615	9.57365	1.29441
RBM16	8.64983	9.72723	1.12456
QKI	22.4676	22.6603	1.00858
PURB	8.35479	8.67138	1.03789
MRPS17	20.3013	22.4196	1.10434
SBDS	40.4196	48.9827	1.21186
SRPK2	11.6458	11.8544	1.01791
LSM8	8.09537	8.79275	1.08615
CNOT4	5.64316	6.53332	1.15774
RPS20	505.953	919.173	1.81671
KIAA1429	15.9279	16.9825	1.06621
RPL30	508.338	790.417	1.5549
POLR2K	18.3362	27.2041	1.48362
ACO1	21.4759	37.2128	1.73277
DDX58	2.47619	3.48679	1.40812
NCBP1	13.2782	14.4958	1.0917
RBM18	12.8558	17.8137	1.38565
RPL12	567.126	662.833	1.16876
RBM3	75.5238	76.28	1.01001
RPS4X	477.499	596.89	1.25003
RPL39	224.254	357.069	1.59225
MCTS1	15.998	29.5677	1.84821
RBMX2	10.3267	11.622	1.12543
UPF2	10.4136	4.53049	0.435054
HNRNPF	171.966	81.0742	0.471454
DDX21	79.8685	33.7519	0.422594
EIF5AL1	8.77398	0.392307	0.0447126
PPRC1	24.4373	7.94785	0.325235
KIAA1542	26.3486	6.26444	0.237753
MRPL23	92.9976	40.5309	0.435828
TUT1	14.3083	5.39551	0.377091
SF1	43.1528	20.9384	0.485215
SART1	43.9961	20.3895	0.463438
RBM14	38.1365	15.6533	0.410454
IGHMBP2	6.89082	2.35521	0.34179
RAD51AP1	9.1702	2.73771	0.298544
NOL1	33.8253	15.5158	0.458704
DDX11	13.4321	2.69601	0.200714
PRPF40B	11.3338	2.30599	0.203461
TARBP2	25.5858	10.9442	0.427747
PA2G4	105.994	49.6749	0.468656
BAZ2A	26.3955	7.52811	0.285204
SART3	26.1635	11.8299	0.452153
OAS1	3.81873	1.21027	0.31693
OAS3	24.9503	8.98298	0.360035
DDX54	48.7836	11.6073	0.237933
RBM19	17.3702	5.67374	0.326635
FBXL10	10.6466	3.50746	0.329443
DDX55	9.00351	3.62498	0.402619
SFRS8	19.3351	5.21773	0.269858
PUS1	35.0345	9.40391	0.268419
DDX51	5.84285	1.11084	0.190119
RBM26	14.5991	6.95386	0.47632
UPF3A	19.0296	8.04039	0.42252
TEP1	6.75119	1.67337	0.247863
METTL3	28.0071	12.6894	0.453077
C14orf21	23.6171	8.08285	0.342245
PNN	34.9595	13.2262	0.37833
RBM25	30.4699	14.3837	0.472063
DICER1	5.26857	2.04108	0.387406
RPUSD2	11.9704	5.93028	0.49541
MYEF2	1.20732	0.559979	0.46382
SLTM	22.498	8.42517	0.374485
PDCD7	16.4633	5.4464	0.330821
LARP6	28.4286	10.387	0.365369
RPP25	1.25581	0.247151	0.196806
IMP3	60.1981	23.8573	0.396313
ISG20	3.31148	1.04085	0.314317
RPUSD1	26.3521	5.83827	0.221548
RPL3L	0.444357	0.0158855	0.0357494
RPS2	1691.78	786.418	0.464848
RNPS1	108.727	36.9223	0.339587
SRRM2	71.9768	20.011	0.27802
THOC6	35.6961	10.5603	0.295839
EARS2	16.7427	8.22733	0.491396
TNRC6A	9.12548	4.50341	0.493498
SETD1A	12.0443	3.74701	0.311102
EDC4	28.3831	10.5668	0.372293
DUS2L	12.7562	6.05425	0.474612
RBM35B	32.1586	0.952179	0.0296088
EXOSC6	20.9384	7.26347	0.346897
RPL13	453.392	215.594	0.475514
GEMIN4	32.059	10.5769	0.329919
POLR2A	66.9166	28.6819	0.428621
FXR2	29.2967	12.5802	0.429408
TAF15	241.065	107.763	0.44703
RDM1	3.08856	0.972201	0.314774
MRM1	10.7337	2.34745	0.2187
BRCA1	10.4895	2.85532	0.272208
HEXIM2	4.37578	1.97328	0.450955
AKAP1	18.3882	3.96757	0.215767
ERN1	2.90915	1.15549	0.397192
TSEN54	18.6059	3.239	0.174085
SFRS2	85.9849	36.689	0.426692
MRPL12	139.177	37.9897	0.272958
MBD2	53.0047	24.7099	0.466183
PTBP1	147.086	62.8789	0.427499
POLR2E	61.0076	26.4256	0.433153
DAZAP1	82.8332	27.8645	0.336393
MEX3D	25.1387	5.9218	0.235565
BTBD2	60.2554	24.44	0.405607
SF3A2	50.2239	18.0498	0.359386
C19orf29	24.2451	8.00676	0.330242
SAFB	68.8914	25.2121	0.365968
LONP1	91.1677	25.6624	0.281486
XAB2	41.8824	13.7691	0.328755
HNRNPM	255.219	102.145	0.400225
PPAN	44.1516	12.0237	0.272326
RAVER1	40.0031	10.5679	0.264177
ILF3	170.948	65.4608	0.382929
MORG1	15.1359	6.19893	0.409551
FARSA	83.9904	33.1108	0.394221
TRMT1	31.1643	9.76445	0.313322
DDX39	69.3054	33.0695	0.477156
CHERP	28.4773	8.73775	0.306832
RPL18A	1337.3	596.483	0.446035
LSM4	126.729	60.8618	0.480252
UPF1	47.6728	13.7159	0.287709
ZFP36	30.9326	4.59794	0.148644
FBL	339.207	121.202	0.357311
SNRPA	65.1194	28.1884	0.432873
EXOSC5	22.0845	6.19177	0.280368
SFRS16	20.9771	3.59623	0.171436
SYMPK	40.7788	17.3981	0.426646
DHX34	9.43678	3.3328	0.353171
SNRP70	202.339	58.2731	0.287997
SCAF1	52.6114	25.6112	0.486799
PRPF31	58.6779	28.5152	0.485961
TSEN34	62.902	21.8629	0.34757
U2AF2	97.8451	42.4549	0.433899
PUSL1	26.0749	5.51813	0.211626
LRRC47	31.5443	13.071	0.414369
SPEN	10.8471	2.45163	0.226016
SRRM1	33.8307	10.6144	0.313752
SFRS4	93.5459	36.7533	0.392891
RAVER2	5.99078	2.7279	0.455351
SERBP1	45.0803	21.5725	0.478534
SFRS11	39.3312	18.3993	0.467804
PRPF38B	19.9605	9.31557	0.466699
RBM15	8.00187	2.90048	0.362476
MOV10	32.7733	15.5375	0.47409
TTF2	13.4541	3.42347	0.254455
TDRKH	7.35292	3.5514	0.482992
MEX3A	1.81119	0.554396	0.306094
IVNS1ABP	28.0543	11.7746	0.419706
TARBP1	7.24673	2.5541	0.352449
RALY	117.299	54.2406	0.462414
DHX35	3.97302	1.95353	0.491698
PABPC1L	4.83553	0.153833	0.0318132
RBM38	11.6387	4.31167	0.370458
PRIC285	9.85816	1.71702	0.174173
SFRS15	17.6738	7.37651	0.417369
ADARB1	7.63806	3.27256	0.428454
HTF9C	14.8872	4.37271	0.293722
ZNF74	6.72426	1.83394	0.272735
EWSR1	131.024	60.6532	0.462916
NOL12	5.92412	2.54329	0.429311
APOBEC3G	16.0862	7.15524	0.444805
TNRC6B	3.77442	1.78983	0.474199
CGI-96	86.0665	26.1509	0.303845
TRMU	10.3869	4.30621	0.414581
PNPT1	8.53653	3.56791	0.417958
IFIH1	4.45401	2.04899	0.460033
PPIG	24.7025	9.40888	0.380888
DLX2	0.961164	0.25835	0.268789
NCL	629.808	229.992	0.365179
DIS3L2	8.80996	4.09964	0.465341
RPUSD3	33.4785	12.769	0.381409
DHX30	51.6234	18.2319	0.353172
RBM15B	31.5696	15.2014	0.481521
RRP9	36.1029	17.0294	0.471689
RPL29	528.34	223	0.422077
EEFSEC	16.024	7.05623	0.440355
SR140	13.4212	5.46856	0.407457
EIF4G1	285.357	112.129	0.392945
NOL14	40.048	14.9538	0.373398
RBM47	2.64825	0.22812	0.0861399
CNOT6L	4.40371	2.04539	0.464469
HNRNPD	264.202	97.7078	0.369822
LARP7	15.5273	7.49096	0.482438
NAF1	14.7919	4.6006	0.311022
TERT	214.56	44.7754	0.208685
NSUN2	52.4516	24.3314	0.463882
SFRS12	14.4149	7.11625	0.493674
ANKHD1	23.2564	10.1391	0.435972
DND1	4.5661	1.3003	0.284774
PPARGC1B	2.57137	0.306745	0.119292
LARP1	61.0589	24.751	0.405362
GEMIN5	13.7502	6.48871	0.471899
THOC3	69.4624	16.9272	0.243689
NOLA2	70.4214	29.9678	0.42555
ABT1	14.0419	6.14994	0.437971
DHX16	28.1574	13.7544	0.488483
AARS2	9.28501	4.3478	0.46826
POLR2J	27.173	12.37	0.45523
PUS7	9.69645	3.55672	0.366806
RBM33	5.91846	2.59319	0.438152
PINX1	15.148	5.44199	0.359255
RBM35A	33.5655	0.385459	0.0114838
EIF2C2	19.8563	6.03047	0.303705
JRK	3.48728	1.71165	0.490829
ZC3H3	10.1664	3.37199	0.33168
EXOSC4	45.9378	16.8674	0.367179
CPSF1	48.8684	15.1702	0.310431
KIAA0020	29.3434	13.6104	0.463833
ELAVL2	2.53085	0.616797	0.243711
EXOSC3	34.4001	12.2626	0.356471
SECISBP2	6.80011	3.31136	0.486957
ROD1	17.5896	7.62132	0.433285
STRBP	12.3537	3.10644	0.251457
CDK9	28.6164	11.7407	0.41028
EXOSC2	24.786	10.6651	0.430289
SURF6	35.346	8.60787	0.243531
NR0B1	0.635068	0.0393495	0.061961
RBM10	43.1837	18.2972	0.423706
RPL36A	16.5667	5.07069	0.306077
RBM41	4.82549	1.90233	0.394227
UPF3B	6.79996	1.95078	0.286881
MBNL3	1.83223	0.728906	0.397824
RBM17	24.5032	15.7401	0.64237
PAPD1	4.42258	3.03644	0.686577
CCAR1	23.5953	12.5425	0.531567
SUPV3L1	12.1822	8.78236	0.720915
CPEB3	0.402404	0.204096	0.507193
PDCD11	22.5606	11.5166	0.510475
TRUB1	6.0858	4.19344	0.689053
POLR2L	164.445	112.567	0.684529
CUGBP1	32.3819	18.9646	0.585655
PATL1	15.9436	11.847	0.743056
MRPL16	43.3865	25.5899	0.589812
PRPF19	86.0005	51.1744	0.595047
NXF1	15.5248	10.7898	0.695006
FAU	360.019	257.67	0.715712
SF3B2	124.002	76.7008	0.618545
RBM4	55.4563	43.4814	0.784066
MRPL21	41.6846	30.1085	0.722294
CLNS1A	59.3122	46.9258	0.791165
PCF11	4.81214	2.66214	0.553213
DDX10	13.2288	8.43286	0.637462
RPUSD4	15.8222	9.06575	0.572978
WBP11	42.8605	27.1928	0.634449
PUS7L	3.2943	2.2885	0.694685
SFRS2IP	13.9675	9.74768	0.697885
CCNT1	8.43208	5.03202	0.596771
DDX23	49.8769	30.6195	0.613902
LARP4	9.26186	6.50485	0.702327
EIF4B	82.7384	67.8346	0.819868
HNRNPA1	180.629	94.8318	0.525009
WIBG	25.59	15.9083	0.62166
CPSF6	11.2288	6.93617	0.617713
KRR1	12.2197	8.01243	0.655696
HSP90B1	366.822	241.704	0.658914
ATXN2	12.7645	7.36561	0.577041
RPLP0	1091.37	756.913	0.693543
SFRS9	231.053	115.555	0.500124
OASL	2.08511	1.1523	0.55263
ZCCHC8	5.92289	4.23149	0.71443
PSPC1	23.68	18.8853	0.797519
NUFIP1	4.2113	2.67544	0.6353
GTF2F2	23.1292	17.5495	0.758757
MBNL2	10.6737	6.52266	0.611097
RBM23	29.4819	22.1018	0.749675
PRMT5	58.7325	40.3456	0.686939
PABPN1	31.3981	19.5455	0.622504
PRPF39	4.3279	2.61606	0.604464
ZFP36L1	54.8358	28.864	0.526372
SFRS5	46.8615	27.1728	0.579854
DDX24	57.0323	44.8152	0.785786
PAPOLA	45.3449	33.169	0.731481
AQR	12.0592	8.91159	0.738986
DNAJC17	14.1801	9.68595	0.683064
DIS3L	5.83211	3.88477	0.6661
RPL4	941.043	783.085	0.832146
RPLP1	1374.21	908.247	0.66092
EDC3	12.0538	9.63445	0.799289
SNRPA1	40.6696	24.3539	0.598821
C16orf33	29.9817	21.7448	0.725267
RSL1D1	28.58	16.5851	0.580304
MAZ	109.814	86.3586	0.786406
FUS	231.101	138.684	0.600102
NUDT21	29.9029	23.0949	0.772328
NOL3	13.5159	8.02124	0.593466
DDX28	5.64617	3.16968	0.561385
PRMT7	14.6004	8.59894	0.588952
DDX19A	18.8559	11.6296	0.616763
SF3B3	78.2524	67.2247	0.859074
DHX38	35.2631	20.3946	0.578355
ADAT1	9.31738	6.20761	0.66624
MTHFSD	3.16967	1.65197	0.521182
RNMTL1	14.8129	7.72517	0.521515
PRPF8	96.1263	64.3572	0.669507
EIF5A	698.816	354.154	0.506791
EIF4A1	447.383	246.82	0.551697
WDR79	17.1942	9.12504	0.530703
ERAL1	38.4933	22.9447	0.59607
NUFIP2	8.82462	6.20514	0.703162
RPL19	859.378	707.219	0.822943
THRA	15.1489	8.23865	0.543845
CASC3	21.4301	16.6479	0.776848
DHX58	2.10124	1.05708	0.503076
DHX8	19.9122	14.6921	0.737844
EFTUD2	83.8239	49.553	0.591156
HEXIM1	20.4932	11.1492	0.544048
PPP1R9B	25.6963	15.045	0.585493
CROP	29.6392	15.0222	0.506837
SFRS1	47.0958	39.4212	0.837042
MRPS7	51.0993	32.4509	0.635055
JMJD6	19.205	10.0399	0.522774
EIF4A3	79.2533	61.9607	0.781806
THOC4	105.317	68.5639	0.651022
RNMT	15.6062	11.6629	0.747324
SNRPD1	26.6008	17.7612	0.667695
LSM7	108.341	75.5333	0.697183
SAFB2	24.3178	12.8622	0.52892
GTF2F1	66.4371	41.413	0.623342
KHSRP	78.6672	40.5006	0.514834
ELAVL1	22.0243	15.9171	0.722707
EIF3G	137.305	76.7277	0.55881
RNASEH2A	62.9422	40.2168	0.638949
DDX49	29.4218	18.932	0.643469
SFRS14	13.1329	7.63253	0.581177
SF4	14.6914	10.9359	0.744374
LSM14A	26.8913	18.1466	0.674814
RBM42	69.7101	38.3411	0.550008
POLR2I	43.6629	26.4167	0.605014
HNRNPL	163.075	121.975	0.74797
RPS16	835.174	635.749	0.761218
TIMM50	27.2488	16.1987	0.594475
HNRNPUL1	104.896	57.6311	0.549414
GEMIN7	8.9098	5.80156	0.651143
RPL18	946.915	611.288	0.645557
PPP2R1A	158.029	101.925	0.644975
RPS9	655.237	514.719	0.785545
RPL28	63.2816	45.3171	0.716119
RPS5	682.626	580.715	0.850707
TARDBP	38.0979	31.1352	0.817242
EXOSC10	34.6398	25.8348	0.745812
EIF4G3	21.7082	13.5183	0.622729
HNRNPR	80.2313	61.6613	0.768544
RCAN3	12.454	6.95108	0.558142
PUM1	21.9708	16.1684	0.735906
WDR57	41.3782	32.985	0.79716
KHDRBS1	87.7163	58.2859	0.664483
SFPQ	99.7127	70.3343	0.70537
EIF2C4	2.03432	1.08019	0.530982
EIF2C1	9.56835	7.12937	0.745099
LSM10	27.6508	21.6214	0.781946
PRPF38A	17.126	10.6293	0.620656
ZRANB2	15.5364	11.4563	0.737381
FUBP1	41.5528	29.5525	0.711204
WDR77	27.8598	18.0338	0.647306
RBM8A	55.7589	37.3983	0.670714
SF3B4	48.1122	32.207	0.669415
ADAR	50.5393	35.8451	0.709252
DHX9	73.4858	54.6463	0.743631
C1orf25	5.60269	4.20095	0.749809
DDX59	4.94193	2.84275	0.57523
SRP9	58.5679	39.8724	0.680789
HNRNPU	114.428	60.3805	0.527673
SNRPB	191.026	143.999	0.753818
NOL5A	91.9111	46.8584	0.509823
XRN2	35.2631	29.0002	0.822395
CPNE1	37.2127	27.2518	0.732325
RBM12	16.2479	11.7941	0.725883
RBM39	43.9999	35.3222	0.802781
STAU1	43.4074	36.7343	0.846267
PRPF6	44.7312	30.7385	0.687182
APP	265.708	166.723	0.627466
SON	62.1364	34.364	0.553042
DGCR14	5.77548	3.19844	0.553796
THOC5	21.248	14.9061	0.701532
SF3A1	35.2959	27.415	0.776719
RPL3	1395.03	881.138	0.631628
PHF5A	33.1276	23.7999	0.718432
NHP2L1	73.59	51.9376	0.705769
POLDIP3	33.9887	24.9717	0.734705
RPS7	217.396	168.462	0.774908
PUM2	16.9818	12.5928	0.741543
SLC4A1AP	14.3491	9.35641	0.652055
EIF2AK2	13.7273	7.70485	0.56128
SFRS7	43.8307	28.2328	0.644133
LRPPRC	25.7502	15.2601	0.592622
XPO1	59.3467	36.8017	0.620114
C1D	5.85391	3.35922	0.573842
PNO1	13.4629	9.7769	0.726212
PCBP1	203.427	114.035	0.56057
MPHOSPH10	9.73062	6.89703	0.708797
ZNF638	12.2921	8.4572	0.688017
USP39	37.0446	30.5736	0.825318
MRPS5	40.5648	23.0766	0.568881
ASCC3L1	70.1036	41.2979	0.589098
ZC3H8	3.66185	2.18281	0.596096
DDX18	21.2527	12.0315	0.566117
POLR2D	24.9645	17.3845	0.696371
PRPF40A	15.5336	8.70302	0.560272
SSB	64.8557	52.4444	0.808632
HNRNPA3	20.4838	13.6143	0.664635
KIAA1604	8.27866	4.48288	0.541498
NOP5/NOP58	39.3836	28.9806	0.735854
BARD1	6.80238	4.06857	0.598109
HRB	16.1493	12.5285	0.775794
TSEN2	5.3554	3.03251	0.566252
EXOSC7	51.1021	27.2266	0.532788
RBM6	14.1042	8.11151	0.575112
DCP1A	4.97539	2.99966	0.602899
MRPL3	68.3743	47.7732	0.698701
XRN1	2.74929	1.93923	0.705356
POLR2H	46.7273	27.8939	0.596951
IGF2BP2	49.0119	25.5303	0.520899
SFRS10	77.2229	60.3214	0.781133
SLBP	39.4924	21.5778	0.546379
DHX15	73.6501	53.2274	0.722707
RPL9	312.231	232.067	0.743253
YTHDC1	9.78678	5.38191	0.549917
ANKRD17	19.613	12.2426	0.624207
HNRPDL	38.5076	26.2325	0.681229
EIF4E	6.5392	3.83307	0.586169
EXOSC9	22.0158	16.7909	0.762677
CDKN2AIP	6.61861	4.54863	0.687249
RNASEN	15.7054	12.8199	0.81627
SKIV2L2	27.914	21.3373	0.764394
SFRS12IP1	3.26767	2.39425	0.732707
RGNEF	9.7805	6.9453	0.710117
PAPD4	7.28076	5.06877	0.696188
DCP2	3.27813	1.79983	0.549041
PPP2CA	67.3892	50.4417	0.748513
DDX46	19.8963	10.8126	0.543447
HNRNPA0	84.4664	43.9278	0.520062
RBM27	11.5158	5.94206	0.515992
NPM1	576.221	402.94	0.69928
ZNF346	4.37685	2.47185	0.564756
DDX41	37.8615	21.1095	0.557546
HNRNPAB	197.158	99.4171	0.504251
CNOT6	11.5518	6.36217	0.550753
PRPF4B	7.01425	4.05757	0.578475
FARS2	10.2391	7.90396	0.771936
C6orf151	4.24172	2.92413	0.689374
PPP1R10	16.1101	10.9581	0.680202
BAT1	136.527	84.4013	0.618201
RDBP	59.5437	45.1021	0.757462
SKIV2L	24.6615	13.2863	0.538747
SRPK1	28.2545	15.8106	0.559579
XPO5	22.8608	17.0153	0.744299
SYNCRIP	77.4936	53.7466	0.693562
EIF3B	145.328	79.1603	0.544702
HNRNPA2B1	284.225	161.981	0.569905
DDX56	31.1715	19.4228	0.623095
EIF4H	220.595	154.646	0.70104
CPSF4	18.0499	14.3959	0.797559
PRKRIP1	7.45129	4.05246	0.54386
RBM28	18.7995	9.52652	0.506744
RBPMS	19.6436	11.025	0.561249
RBM12B	4.09266	2.3729	0.579795
PABPC1	622.051	430.011	0.691278
UBR5	24.1721	14.9109	0.616863
PUF60	128.116	69.8289	0.545045
RPL8	1499.56	802.69	0.535283
NOL6	27.5916	14.5417	0.527034
HNRNPK	189.197	121.674	0.643104
AUH	4.24528	2.16302	0.509512
NOL8	6.98331	4.59262	0.657656
FAM120A	78.8745	47.8452	0.606599
PRPF4	30.2081	21.206	0.701997
RPL35	960.042	817.979	0.852023
TRUB2	28.8337	17.2013	0.596569
FUBP3	24.1966	16.8826	0.697728
DDX31	7.37615	4.34086	0.588499
GEMIN8	4.05963	2.33955	0.576296
EIF1AX	19.8035	15.4679	0.781067
DDX3X	59.6188	50.4632	0.846431
SMC1A	38.0076	20.2536	0.532883
CSTF2	20.5837	10.5943	0.514692
NKRF	8.76262	5.93598	0.67742
THOC2	9.63414	5.50259	0.571156
HTATSF1	24.0551	19.6866	0.818393
RBMX	58.7869	38.8675	0.66116
FMR1	10.6288	7.0235	0.660798
DKC1	52.4104	33.774	0.644415
TRDMT1	0.456743	0.319174	0.698804
NSUN6	3.31912	2.38542	0.718689
HNRNPH3	79.9349	70.1077	0.87706
EXOSC1	13.7048	13.6669	0.997232
SMNDC1	12.0882	10.0648	0.832618
TIAL1	13.6469	11.721	0.858875
RPLP2	680.949	611.869	0.898554
TRIM5	13.5551	12.3581	0.91169
EIF1AD	7.99065	6.54369	0.818918
RPS3	1477.3	1314.57	0.889848
PIWIL4	0.087178	0.120659	1.38406
SFRS2B	8.26953	6.93897	0.839101
LOC91893	1.01732	1.00981	0.992615
PUS3	4.56054	4.73652	1.03859
EMG1	46.441	38.7254	0.833863
DDX47	28.9984	28.283	0.975328
PCBP2	128.043	116.121	0.906892
RPL41	18.6817	9.38215	0.502211
RBMS2	8.90807	7.86522	0.882932
MARS	107.707	94.4093	0.876537
METTL1	12.4769	10.9379	0.876653
XPOT	47.2703	45.9626	0.972335
ARL6IP4	76.5297	68.3804	0.893514
PABPC3	0.342161	0.384465	1.12364
GTF3A	61.0218	59.0483	0.967659
WBP4	6.16572	5.10706	0.828299
LOC144983	2.56011	2.3748	0.927613
HNRNPC	68.2671	65.4953	0.959398
SIP1	7.17266	6.41201	0.89395
CPSF2	18.1382	17.2653	0.951873
NEDD4	6.34878	5.75487	0.906453
RBPMS2	0.0489645	0.101873	2.08054
IREB2	8.74923	8.03389	0.918239
RPS15A	592.101	576.886	0.974303
AARS	75.5781	73.5083	0.972613
TXNL4B	4.11655	4.20226	1.02082
KARS	96.9375	95.727	0.987512
YBX2	0.148124	0.0158855	0.107244
SUPT6H	32.0498	28.9459	0.903153
DDX52	8.23994	6.94774	0.843178
DDX42	31.2544	31.022	0.992564
SRP68	52.9573	47.0919	0.889243
TNRC6C	0.439402	0.268626	0.611344
THOC1	14.5726	13.1399	0.901684
MEX3C	21.1594	20.3364	0.961104
CALR	669.409	612.544	0.915051
U2AF1L4	4.63917	3.48913	0.752102
ZNF473	2.86705	2.25977	0.788184
MRPL20	57.0727	54.0675	0.947343
SSU72	85.2831	75.3611	0.883659
RPL22	27.0177	26.9762	0.998464
HNRNPCL1	0.0275578	0.24319	8.82472
PNRC2	23.4029	19.3318	0.826042
FUSIP1	58.3225	48.2762	0.827745
PPP1R8	15.4372	13.9618	0.904421
DNAJC8	39.9163	38.0743	0.953853
TRSPAP1	6.70499	6.8838	1.02667
EIF2C3	4.11633	3.10206	0.753599
PABPC4	113.339	100.806	0.889421
PPIE	40.5009	32.5306	0.803208
PPIH	32.7966	28.942	0.882469
YBX1	434.826	430.177	0.989309
MAGOH	25.0018	23.2767	0.930999
PTBP2	1.69134	1.23357	0.729344
RNPC3	2.02068	1.23108	0.609241
UHMK1	15.2841	13.9561	0.913118
RC3H1	1.53468	1.19882	0.781151
TROVE2	8.76709	9.14041	1.04258
LGTN	27.6528	25.537	0.923487
CRNKL1	7.44557	7.40836	0.995002
CSTF1	12.8222	11.0262	0.859929
RAE1	20.3157	19.5123	0.960454
SYNJ1	2.0619	1.81412	0.879829
DGCR8	8.77982	7.80411	0.888869
SNRPD3	52.3088	46.1237	0.881757
POLR2F	98.6271	86.5651	0.877701
APOBEC3F	5.3798	1.80746	0.335972
RNASEH1	19.0185	16.7982	0.883253
ZFP36L2	74.5936	69.2265	0.928049
SRBD1	5.90427	5.79332	0.981208
PAPOLG	2.58221	2.00772	0.777517
RY1	8.05053	6.59277	0.818924
TIA1	4.58257	4.52189	0.98676
UNC50	14.4316	14.0138	0.971054
RBM43	1.73089	1.72638	0.997392
RBMS1	8.88225	7.83463	0.882055
RBM45	4.01268	2.95397	0.736158
PRKRA	14.7965	12.9146	0.872815
OBFC2A	4.56711	4.74818	1.03965
FARSB	28.348	24.2522	0.855519
MRPL44	14.3268	13.199	0.921283
TRNT1	4.90938	5.06294	1.03128
THUMPD3	9.50339	9.51011	1.00071
RPL15	130.124	124.796	0.959058
RPL14	280.21	266.504	0.951088
RBM5	16.0362	14.1927	0.88504
PCBP4	21.603	19.4	0.898024
ISY1	20.8992	20.1805	0.965608
DBR1	5.79514	5.56436	0.960176
EIF2A	14.7182	13.1719	0.894942
RSRC1	8.35701	6.36827	0.762028
EIF5A2	1.53559	1.30206	0.847924
TTC14	2.45567	1.75354	0.714077
FXR1	47.2031	41.5218	0.879641
SEPSECS	2.84482	2.20744	0.775952
FIP1L1	28.8102	24.2489	0.841679
SRP72	41.1858	40.4708	0.982639
POLR2B	33.7021	31.9745	0.948739
LSM6	11.9785	11.1719	0.932663
RPS3A	19.247	12.0785	0.627553
DDX60	3.03068	2.65269	0.875278
DIMT1L	16.4949	15.0011	0.909439
PPWD1	11.9346	11.761	0.985451
SMN1	8.6407	11.8104	1.36684
RNUXA	18.7839	16.3522	0.870547
ETF1	48.3715	45.7284	0.945359
EIF4EBP3	3.76559	3.03119	0.80497
G3BP1	69.4972	60.8436	0.875483
LSM11	2.3844	2.22093	0.931442
HNRNPH1	115.353	106.846	0.926258
ATXN1	2.15399	1.71314	0.795334
RBM24	0.450197	0.235953	0.52411
POU5F1	0.8665	0.0158855	0.0183329
LSM2	35.6845	31.0625	0.870477
SNRPC	62.902	60.233	0.957569
RPL10A	563.009	486.492	0.864092
CDC5L	17.7196	16.1874	0.913535
KHDC1	2.3512	2.5023	1.06427
RNGTT	7.17003	5.87173	0.818927
CDC40	7.84891	6.14456	0.782855
SF3B5	101.774	94.4913	0.928441
SYNJ2	8.24031	7.95218	0.965033
WTAP	46.7033	47.8068	1.02363
RNASET2	7.55552	6.07148	0.803582
IGF2BP3	4.60186	4.21761	0.916502
TRA2A	19.9534	17.929	0.898544
LSM5	15.7942	13.0925	0.828941
RP9	7.27979	7.81353	1.07332
ZC3HAV1	14.3425	12.6541	0.882278
THEX1	5.33282	4.29294	0.805004
TGS1	8.57367	7.43911	0.867669
STAU2	4.67602	3.78494	0.809437
APTX	18.1862	17.5806	0.966701
RPL7A	1082.96	992.382	0.916364
ZRSR2	5.91598	6.45361	1.09088
NONO	117.901	106.608	0.904212
HNRNPH2	36.3747	36.3918	1.00047
ADARB2	0.0275578	0.0158855	0.576444
CUGBP2	0.0275578	0.0158855	0.576444
ZNF239	0.0275578	0.0158855	0.576444
A1CF	0.04958	0.0158855	0.320401
RBMXL2	0.0438328	0.0158855	0.362411
MYOD1	0.0275578	0.0158855	0.576444
WT1	0.0275578	0.0158855	0.576444
SPI1	0.0275578	0.0158855	0.576444
DDX25	0.0275578	0.0158855	0.576444
APOBEC1	0.0275578	0.0158855	0.576444
AICDA	0.0275578	0.0158855	0.576444
MSI1	0.0430869	0.0314799	0.730614
PIWIL1	0.0275578	0.0158855	0.576444
RPL21	0.0275578	0.0158855	0.576444
NOVA1	0.0275578	0.0158855	0.576444
BRUNOL6	0.0518749	0.0158855	0.306227
A2BP1	0.0275578	0.0158855	0.576444
ERN2	0.0275578	0.0295577	1.07257
ADAD2	0.103661	0.0158855	0.153245
IGF2BP1	0.0405486	0.020234	0.499005
NOL4	0.0275578	0.0158855	0.576444
BRUNOL4	0.0275578	0.0262711	0.953309
BRUNOL5	0.0275578	0.0423901	1.53823
ZFR2	0.0275578	0.0158855	0.576444
ELAVL3	0.0275578	0.0158855	0.576444
NANOS3	0.0681986	0.0566971	0.831353
NANOS2	0.0275578	0.0158855	0.576444
NOVA2	0.0689383	0.0158855	0.23043
LIN28	0.0275578	0.0158855	0.576444
ELAVL4	0.0275578	0.0705321	2.55943
TNRC4	0.0275578	0.0158855	0.576444
TDRD10	0.0275578	0.0158855	0.576444
APOBEC4	0.0275578	0.0158855	0.576444
ZBP1	0.0275578	0.0158855	0.576444
RBM11	0.0275578	0.0158855	0.576444
PCBP3	0.0275578	0.0401708	1.45769
PIWIL3	0.0275578	0.0158855	0.576444
CSDC2	0.0275578	0.0458844	1.66503
BOLL	0.0275578	0.0158855	0.576444
RBM44	0.0606324	0.0158855	0.261997
DAZL	0.0275578	0.0158855	0.576444
TLR9	0.0461517	0.0345576	0.748783
SOX2	0.0275578	0.0158855	0.576444
JAKMIP1	0.0275578	0.0158855	0.576444
PPARGC1A	0.0275578	0.0158855	0.576444
ADAD1	0.0275578	0.0158855	0.576444
PABPC4L	0.0275578	0.0231452	0.839879
RBM46	0.0431902	0.0158855	0.367803
EIF4E1B	0.0275578	0.0158855	0.576444
APOBEC2	0.0275578	0.0158855	0.576444
KHDRBS2	0.0275578	0.0158855	0.576444
DPPA5	0.0275578	0.0158855	0.576444
DDX43	0.0275578	0.0158855	0.576444
LIN28B	0.0275578	0.0158855	0.576444
PAPOLB	0.0275578	0.0242722	0.880777
ABCB5	0.0275578	0.0158855	0.576444
PIWIL2	0.0415457	0.0158855	0.382362
RPL7	11.7727	0.0158855	0.00134934
RALYL	0.0275578	0.0158855	0.576444
KHDRBS3	0.0275578	0.0379727	1.37793
TLR7	0.0275578	0.0158855	0.576444
TLR8	0.0275578	0.0158855	0.576444
DDX53	0.0275578	0.0158855	0.576444
PABPC1L2B	0.0275578	0.0158855	0.576444
PABPC1L2A	0.0275578	0.0158855	0.576444
PABPC5	0.0275578	0.0158855	0.576444
NXF5	0.0275578	0.0158855	0.576444
NXF3	0.0275578	0.0158855	0.576444
AFF2	0.0302888	0.024113	0.796103
RPS4Y1	0.0275578	0.0158855	0.576444
DDX3Y	0.0375423	0.0359386	0.957281
EIF1AY	0.0275578	0.0158855	0.576444
RPS4Y2	0.0275578	0.0158855	0.576444
