# Supplementary material for: An EMT–Driven Alternative Splicing Program Occurs in Human Breast Cancer and Modulates Cellular Phenotype
Source: PLoS Genet. 2011 Aug 18;7(8):e1002218. doi: 10.1371/journal.pgen.1002218 (PMC3158048; doi:10.1371/journal.pgen.1002218)
Supplement: Table S5 — Characteristics of the invasive ductal carcinoma (IDC) samples used for the FNA qPCR analysis. Column 1 – samples number; Column 2- tumor size (cm); Column 3 – greatest diameter of the tumor (cm); Column 4 – tumor grade according to the modified Bloom-Richardson scale (1–9). Differentiation status: M- moderate, P – poor, W-well; Columns 5–8 – growth hormone receptor and lymph node status: ER-estrogen receptor, PR- progesterone receptor, Her2 – EGF receptor, LN – lymph node. (XLS) [file pgen.1002218.s016.xls]

## Sheet: Sheet1
Sample #	Size (cm)	Greatest Dim. (cm)	Grade	grade	ER	PR	Her2	LN
1	2<x<5	2.5	6M	G2	pos	pos	neg	pos
2	<2	1.7	8P	G3	neg	neg	pos	neg
3	2<x<5	3.2	6M	G2	pos	pos	neg	pos
4	<2	2.7	8P	G3	pos	pos	neg	neg
5	<2	1.1	5W	G1	pos	pos	neg	neg
6	2<x<5	3	9P	G3	neg	neg	neg	neg
7	>5	8	9P	G3	neg	neg	neg	pos
8	2<x<5	3	8P	G3	neg	neg	neg	neg
9	2<x<5	2.1	6M	G2	pos	pos	neg	neg
10	2<x<5	3.5	8P	G3	pos	pos	neg	neg
11	<2	2.3	8P	G3	neg	neg	neg	pos
12	2<x<5	2.5	8P	G3	pos	pos	neg	neg
13	2<x<5	2.7	9P	G3	pos	pos	neg	pos
14	2<x<5	4	8P	G3	pos	pos	pos	neg
15	2<x<5	4	8P	G3	pos	pos	neg	pos
16	2<x<5	3	7M	G2	pos	neg	neg	pos
17	<2	1.9	7M	G2	neg	neg	pos	pos
18	2<x<5	2.2	6M	G2	pos	pos	neg	pos
19	2<x<5	2.1	7M	G2	pos	pos	neg	neg
20	<2	1.1	8P	G3	pos	pos	pos	pos
21	2<x<5	2.5	8P	G3	pos	pos	neg	ITC
22	2<x<5	3.8	9P	G3	neg	neg	neg	pos
23	2<x<5	2.1	7M	G2	pos	pos	pos	neg
24	2<x<5	2.2	9P	G3	pos	pos	pos	pos
25	2<x<5	2.7	9P	G3	pos	pos	neg	neg
26	2<x<5	2.5	8P	G3	neg	neg	neg	pos
27	<2	0.4	6M	G2	pos	pos	neg	pos
28	<2	1.1	6M	G2	pos	neg	neg	neg
29	<2	1.6	8P	G3	neg	neg	neg	neg
30	<2	1.2	7M	G2	pos	pos	neg	neg
31	<2	1.9	6M	G2	pos	neg	neg	neg
32	<2	1.3	6M	G2	pos	pos	neg	neg
33	2<x<5	3	8P	G3	pos	pos	pos	pos
34	<2	2.3	8P	G3	neg	neg	neg	pos
35	<2	1	4W	G1	pos	pos	pos	neg
36	2	2	6M	G2	pos	pos	neg	neg
37	2<x<5	2.5	8P	G3	pos	pos	neg	pos
38	2<x<5	2.4	9P	G3	neg	neg	neg	pos
39	2<x<5	3.4	4W	G1	pos	pos	neg	pos
40	<2	1.6	6M	G2	pos	pos	neg	neg
